# Supplementary material for: An Innovative Application of High-Fidelity Medical Simulators to Objectively Demonstrate the Impact of Sports on the Development of Fine Motor Skills—A Pilot Study
Source: Sensors (Basel). 2025 Aug 27;25(17):5316. doi: 10.3390/s25175316 (PMC12430934; doi:10.3390/s25175316)
Supplement: Supplementary file 1 [file sensors-25-05316-s001.zip]

Archive with 1 entries (1 files):
- sensors-3806940-supplementary.pdf
